# Supplementary material for: Long-term outcome after repair of interrupted aortic arch in a single centre
Source: Interdiscip Cardiovasc Thorac Surg. 2025 Feb 12;40(2):ivaf026. doi: 10.1093/icvts/ivaf026 (PMC11879088; doi:10.1093/icvts/ivaf026)
Supplement: ivaf026_Supplementary_Data [file ivaf026_supplementary_data.zip]

Archive with 1 entries (1 files):
- IAA FigureS1neu.pdf
